# Supplementary material for: Effects of Augmented Reality Game-Based Cognitive–Motor Training on Restricted and Repetitive Behaviors and Executive Function in Patients with Autism Spectrum Disorder
Source: Healthcare (Basel). 2022 Oct 9;10(10):1981. doi: 10.3390/healthcare10101981 (PMC9602056; doi:10.3390/healthcare10101981)
Supplement: Supplementary file 1 [file healthcare-10-01981-s001.zip]

Archive with 1 entries (1 files):
- healthcare-1889412-supplementary.pptx
